# Supplementary material for: Novel Genes Associated with Dairy Traits in Sarda Sheep
Source: Animals (Basel). 2021 Jul 26;11(8):2207. doi: 10.3390/ani11082207 (PMC8388407; doi:10.3390/ani11082207)
Supplement: Supplementary file 1 [file animals-11-02207-s001.zip]

Archive with 1 entries (1 files):
- animals-1286244-SI.pdf
